# Supplementary material for: Identification and Characterization of the Larval Settlement Pheromone Protein Components in Adult Shells of Crassostrea gigas: A Novel Function of Shell Matrix Proteins
Source: Int J Mol Sci. 2022 Aug 29;23(17):9816. doi: 10.3390/ijms23179816 (PMC9456362; doi:10.3390/ijms23179816)
Supplement: Supplementary file 1 [file ijms-23-09816-s001.zip]

Archive with 1 entries (1 files):
- ijms-1859319-supplementary.pdf
